# Supplementary material for: Thiol-Responsive Gold Nanodot Swarm with Glycol Chitosan for Photothermal Cancer Therapy
Source: Molecules. 2021 Oct 2;26(19):5980. doi: 10.3390/molecules26195980 (PMC8512322; doi:10.3390/molecules26195980)
Supplement: Supplementary file 1 [file molecules-26-05980-s001.zip]

Archive with 1 entries (1 files):
- molecules-1375255-supplementary.pdf
